# Supplementary material for: Childhood injury after a parental cancer diagnosis
Source: eLife. 2015 Oct 31;4:e08500. doi: 10.7554/eLife.08500 (PMC4749389; doi:10.7554/eLife.08500)
Supplement: Reporting standards: — DOI: http://dx.doi.org/10.7554/eLife.08500.009 [file elife-08500-supp1.zip]

Archive with 1 entries (1 files):
- Reporting standards document_STROBE_Checklist.pdf
